# Supplementary material for: A Generative Model to Embed Human Expressivity into Robot Motions
Source: Sensors (Basel). 2024 Jan 16;24(2):569. doi: 10.3390/s24020569 (PMC10819644; doi:10.3390/s24020569)
Supplement: Supplementary file 1 [file sensors-24-00569-s001.zip]

Archive with 2 entries (2 files):
- A Generative Model to Embed Human Expressivity into Robot Motions Supplementary Material.mp4
- __MACOSX/._A Generative Model to Embed Human Expressivity into Robot Motions Supplementary Material.mp4
